# Supplementary material for: Alterations in gut microbiota and metabolite profiles in patients with infantile cholestasis
Source: BMC Microbiol. 2023 Nov 18;23:357. doi: 10.1186/s12866-023-03115-1 (PMC10656868; doi:10.1186/s12866-023-03115-1)
Supplement: Supplementary file 2 — Additional file 2. [file 12866_2023_3115_MOESM2_ESM.xls]

## Sheet: 04_AllMet
Class	HMDB	KEGG	Metabolite	QC1	XGH244	JM17	JM04	JM15	CJH03	JM11	FC02	XGH72	QC2	XGH69	JM16	JM14	JM20	XGH70	XGH270	XGH129	JM03	QC3
Pyridines	HMDB0013751	C02502	2-Hydroxypyridine	17903	14182	17776	8571	15918	21081	17297	19599	21800	19360	20162	22197	16008	24362	25243	23720	23670	19394	19188
Alcohols	HMDB0003156	C00265	2,3-Butanediol	1154	17	511	1196	120	806	15	37	102	381	36617	2399	3928	28	464	156	884	1786	529
Organic Acids	HMDB0000243	C00022	Pyruvic acid	2857	4685	60	21	34514	2579	387	881	2439	2321	4364	3322	5426	1673	2978	266	4774	290	1988
Organic Acids	HMDB0000190	C00186	Lactic acid	235665	207023	17414	10822	21406	120506	199866	403383	287245	211378	471983	95641	166822	44652	148354	18404	381717	9629	226694
Organic Acids	HMDB0000115	C00160	Glycolic acid	6676	1670	1240	2198	1525	2875	4282	3185	23947	5955	10946	8352	1808	5383	9130	10767	16204	4645	7041
Amines	NA	NA	Maleimide	1567	555	520	1171	454	374	624	4788	799	1210	949	636	954	2391	1651	3316	3094	3870	1938
Amino Acids	HMDB0000161	C00041	Alanine	235422	83835	26894	45048	107493	87184	54752	32837	457809	207846	446566	424351	72796	287478	427857	229983	353129	120785	228396
Organic Acids	HMDB0000008	C05984	2-Hydroxybutyric acid	3107	1775	242	1766	76	1952	2447	275	2796	2780	4888	11301	2593	2878	7945	1498	6704	1013	2998
Amino Acids	HMDB0000271	C00213	Sarcosine	4253	1286	76	17	47	49	115	44	40642	3445	469	13587	231	13	225	5134	1255	56	4258
Pyridines	NA	NA	3-Hydroxypyridine	2142	1599	1855	2003	1757	1898	1758	1930	2321	1907	2022	2055	1645	2548	2661	2569	2805	1866	2026
Piperidinones	HMDB0011749	NA	2-Piperidinone	3321	140	226	370	20	63	261	171	954	2717	5816	10339	48	8405	1122	296	14447	105	4070
Alcohols	HMDB0003119	C03485	Benzyl alcohol	26	10	10	10	12	12	7	15	12	12	22	9	26	8	3297	11	10	11	28
Organic Acids	HMDB0000357	C01089	3-Hydroxybutyric acid	14412	17664	615	389	536	3497	2463	1557	46295	14006	27255	6043	1373	4663	23462	10647	91139	3503	14245
Fatty Acids	HMDB0000407	NA	2-Hydroxy-3-methylbutyric acid	7324	3134	379	6246	205	4346	3708	849	7860	6882	22107	40719	3180	2560	2329	4709	8439	3899	7191
Amino Acids	HMDB0094692	C02721	N-Methylalanine	17221	2211	7429	2596	522	2026	850	177	12228	16479	4015	128148	2093	33025	31167	6104	30216	13247	17241
Amino Acids	HMDB0000452	C02356	alpha-Aminobutyric acid	8737	3309	3198	5896	1816	4836	5466	4833	7332	7691	4118	28207	2192	8333	14687	14738	16662	7634	8033
Fatty acids	HMDB0001527	C08276	3-Methylthiopropionic acid	443	35	90	36	45	53	78	23	1780	400	662	155	133	73	1366	540	3075	109	257
Organic Acids	HMDB0000491	C00671	3-Methyl-2-oxopentanoic acid	896	1889	1263	58	1047	187	1281	1658	168	815	221	209	730	699	938	1257	883	698	701
Organic Acids	HMDB0061711	NA	Methylphosphate	4150	12334	9757	537	5271	277	9764	13072	353	3637	206	131	4957	2021	271	7828	3407	2735	3267
Amino Acids	HMDB0036458	C01234	1-Aminocyclopropanecarboxylic acid	3498	1548	1934	3015	1177	2527	1905	7833	3423	3396	4838	3742	2271	3575	5867	6022	10084	6115	4095
Organic Acids	HMDB0000202	C02170	Methylmalonic acid	615	35	115	27	31	40	79	90	1173	437	73	21	23	22	246	179	440	42	352
Organic Acids	HMDB0001863	NA	2-Hydroxyvaleric acid	354	161	197	20	182	207	392	319	859	442	417	520	267	400	987	689	752	336	424
Amino Acids	HMDB0003911	C05145	3-Aminoisobutanoic acid	917	38	118	39	16	15	7	75	3740	766	655	8	8	40	3512	4788	627	13	861
Organic Acids	HMDB0000695	C00233	Ketoleucine	670	592	699	808	667	659	444	569	553	560	541	633	445	604	889	485	589	493	478
Amino Acids	HMDB0000883	C00183	Valine	86733	41681	16502	40073	20515	87409	30271	24652	133124	79572	61942	220970	45790	123486	177416	99163	99757	33434	82535
Pyrrolidones	HMDB0240653	C07273	Succinimide	3152	2033	1056	1821	1042	3261	1409	1591	4800	3052	2733	8854	2168	4815	8783	6178	4993	3939	5090
Organic Acids	HMDB0000710	C01991	4-Hydroxybutyric acid	3193	4772	2560	880	2687	2565	5961	4730	8930	3767	3982	15996	5823	5938	25907	6582	3944	4250	4096
Fatty Acids	HMDB0001624	NA	2-Hydroxycaproic acid	7252	3770	620	5806	687	7143	4735	3313	7637	7263	25315	21019	5675	2128	3753	5971	5432	11647	7428
Amines	HMDB0000294	C00086	Urea	12241	9581	299	8204	15399	78637	583	19735	3628	10802	14243	26112	2156	2050	4729	2952	2221	8227	10418
Amino Acids	HMDB0013716	C01799	Norvaline	806	34	24	17	43	49	18	14	1967	777	345	474	116	7341	1187	1147	1106	314	821
Organic Acids	HMDB0001870	C00180	Benzoic acid	484	322	294	48	252	463	478	426	580	491	415	605	310	807	626	1600	439	554	584
Fatty Acids	HMDB0000482	C06423	Caprylic acid	2017	118	219	384	231	596	439	872	352	1895	412	219	209	44990	632	358	360	4264	1850
Amines	HMDB0000149	C00189	Ethanolamine	19005	36759	6587	210	12927	4399	15567	1456	9386	18938	7547	3884	17790	6492	8111	13703	143820	3890	19125
Amino Acids	HMDB0000687	C00123	Leucine	90062	41387	19195	2773	20874	107946	34842	32062	141002	82456	54590	167366	39243	106379	217219	123281	110352	40674	86650
Carbohydrates	HMDB0000131	C00116	Glycerol	94878	19	276013	67430	99	315	162653	105960	239	97316	40	32	227985	639	96	78	106	61298	97444
Pyridines	HMDB0001488	C00253	Nicotinic acid	2849	1358	192	833	859	585	87	173	5726	2091	6793	2851	308	1379	5437	9472	8020	2317	2853
Amino Acids	HMDB0000172	C00407	Isoleucine	61618	25134	12447	22	11697	67766	6658	19573	114774	52342	36112	123844	8341	78833	161419	79178	68354	24971	60891
Organic Acids	HMDB0000176	C01384	Maleic acid	9570	4639	2784	265777	2319	11321	1356	4233	19779	8341	7339	4000	1896	13775	26862	13676	12645	5621	10154
Benzenoids	HMDB0000209	C07086	Phenylacetic acid	1364	45	54	504	29	20	58	35	7120	1287	2974	259	11	1875	8181	439	12366	436	1871
Amino Acids	HMDB0000162	C00148	Proline	51502	91242	9544	234	30596	52854	24986	38729	49510	46759	142942	29444	36247	85142	107475	139066	184845	16897	73046
Amino Acids	HMDB0000123	C00037	Glycine	99971	43636	41803	15	27484	104317	22451	61559	243848	75241	86632	184586	34002	120876	172151	205796	244042	36496	120816
Organic Acids	HMDB0000254	C00042	Succinic acid	683535	742138	93492	1320	472972	537257	383129	44042	155613	554492	296947	710328	114810	119355	182253	171311	158400	432617	671399
Fatty Acids	HMDB0001844	NA	Methylsuccinic acid	6145	697	8838	250424	3833	1756	15632	15256	16144	10564	546	18124	14695	25405	17661	255995	1634	24509	13114
Pyridines	NA	NA	2,3-Dihydroxypyridine	765	2206	2394	38	1814	1778	1075	3090	2673	1652	2831	2708	2516	10443	5582	2197	3674	3422	1987
Imidazolines	HMDB0003646	C02565	N-Methylhydantoin	513	437	82	1304	1047	107	1966	177	1286	438	510	537	313	112	1325	149	3272	373	374
Pyridines	HMDB0002243	C10164	Picolinic acid	290	888	1034	40	616	923	490	1141	650	427	843	1156	1266	1945	1103	1601	1263	1068	387
Carbohydrates	HMDB0000139	C00258	Glyceric acid	1931	1474	684	3815	2813	5754	759	2496	3873	1720	1564	2068	451	3254	4958	4047	5305	6066	1423
Nucleotides	HMDB0000300	C00106	Uracil	778	1548	650	674	983	1224	678	851	820	548	2704	1509	619	732	1702	3455	1913	1508	690
Fatty Acids	HMDB0000847	C01601	Pelargonic acid	644	392	548	661	479	579	548	479	520	544	569	685	472	938	662	563	464	638	354
Amino Acids	HMDB0000187	C00065	Serine	25872	10412	5400	4376	8833	20310	4013	6938	47465	25304	37554	20304	8071	31574	60118	38778	54205	15828	13914
Amino Acids	HMDB0000716	C00408	Pipecolic acid	3857	938	328	8	137	264	275	319	16061	3661	6581	2177	445	758	4511	2993	15466	4231	2307
Alcohols	HMDB0000349	NA	Erythrono-1,4-lactone	7251	1011	303	1487	245	150	1248	1304	960	7074	1362	576	173	636	2908	569	110719	361	3826
Amino Acids	HMDB0000167	C00188	Threonine	19008	7579	2944	2776	4267	14189	2172	24518	34419	18415	32441	10335	11793	34815	37513	14288	63244	7872	19603
Organic Acids	HMDB0000661	C00489	Glutaric acid	1295	153	287	223	287	174	195	306	4594	1265	4269	2920	428	381	1407	432	3801	457	1410
Nucleotides	HMDB0000262	C00178	Thymine	2352	1766	764	703	682	903	1017	522	4627	2309	5357	3000	701	2838	7470	1680	3966	2223	2745
Organic Acids	HMDB0000360	NA	2,4-Dihydroxybutanoic acid	4383	1092	123	2074	666	549	388	588	20233	4396	15194	1648	161	407	3780	9085	9684	1832	4850
Phenylpropanoic Acids	HMDB0000764	C05629	Hydrocinnamic acid	461	11	13	146	13	108	34	14	1012	469	1512	196	19	16	846	943	954	234	522
Amino Acids	HMDB0000056	C00099	beta-Alanine	1965	222	113	111	81	215	160	46	19164	2467	265	404	126	287	5966	7438	2246	102	2327
Fatty Acids	HMDB0000511	C01571	Capric acid	58351	418	1060	175885	2265	15932	13358	6475	1991	56607	682	502	805	185136	3185	1262	916	229674	59044
Amino Acids	HMDB0000719	C00263	Homoserine	1086	799	24	501	609	5460	175	32	646	1060	4528	818	306	448	618	1656	1438	333	1167
Amines	HMDB0000323	NA	3-Amino-2-piperidone	3938	1247	762	2568	1417	6031	608	1389	9058	4083	5153	4689	1026	3843	12118	11480	7127	859	4558
Amino Acids	HMDB0001147	C00872	Aminomalonic acid	1663	1003	453	279	316	984	599	1259	2743	1579	1746	2168	956	1514	2220	3837	4175	1014	1421
Fatty Acids	HMDB0000426	C00815	Citramalic acid	2367	1201	293	1304	1317	884	303	1259	1947	2462	20107	2384	956	732	3267	3115	1390	666	2443
Organic Acids	HMDB0000156	C00149	Malic acid	4324	2689	1215	1109	4455	3963	1040	1494	2957	3724	14804	3418	1314	1251	3055	3589	651	4386	3300
Nucleotides	HMDB0000076	C00429	Dihydrouracil	1269	796	93	208	106	39	629	60	106	956	1203	125	119	706	457	4761	7046	1079	849
Carbohydrates	HMDB0004136	C16884	Threitol	3495	1231	54	1130	2992	761	1252	578	5687	3553	3620	2966	888	1439	4308	5135	21661	2046	3413
Alcohols	HMDB0002994	C00503	Erythritol	5002	469	960	768	1657	1300	3462	1025	5808	5061	3285	4916	677	1362	7805	13367	30359	2697	4939
Amino Acids	HMDB0000696	C00073	Methionine	11798	7643	1053	3034	2915	11463	1667	2954	26544	11546	14694	16922	1438	12490	36466	36192	23123	7381	11577
Amino Acids	HMDB0000191	C00049	Aspartic acid	19085	8661	7513	2855	628	17929	3033	19405	11186	17104	61308	22441	6849	9465	26580	37815	20097	9711	16573
Amino Acids	HMDB0000267	C01879	Pyroglutamic acid	305631	66535	25937	239388	28479	63832	13366	159165	104009	272761	194290	475939	118342	145972	1058637	384680	159108	480389	294768
Amides	HMDB0254314	NA	Malonmide	27286	49722	469	37881	29344	12032	39869	26188	5881	26769	33307	71194	24355	23424	49652	46178	36744	83726	43582
Amino Acids	HMDB0000112	C00334	GABA	57218	102361	480	8601	60755	804	82167	13	11071	54783	67126	1813	48773	99564	28616	92981	73135	155101	56722
Amino Acids	HMDB0000574	C00097	Cysteine	2508	1632	641	3296	735	1606	472	3870	1213	2434	4784	2536	549	1703	4218	3277	7547	3617	2315
Amino Acids	HMDB0000562	C00791	Creatinine	5782	130	742	1039	934	3216	2815	6831	47	6256	138	433	2426	2032	16483	45144	24043	4227	5124
Benzenoids	HMDB0012275	C05332	Phenylethylamine	1266	279	35	1261	95	1116	672	115	1477	1306	2897	6155	303	1697	538	2394	1089	973	1191
Carbohydrates	HMDB0000613	NA	Erythronic acid	4102	285	442	4996	656	643	2596	17206	961	4323	1174	1231	530	4905	492	13024	6603	16225	4286
Organic Acids	HMDB0000606	C02630	2-Hydroxyglutaric acid	34221	20533	1040	20709	14483	2256	5450	2987	4628	31103	29856	135636	6349	2423	33579	182976	6251	26745	30673
Phenylpropanoic Acids	HMDB0000748	C05607	3-Phenyllactic acid	2424	1475	160	3947	693	1052	2882	941	3861	2366	6052	7787	1199	646	372	2159	3566	1507	2261
Carbohydrates	HMDB0011676	C02266	Xylonolactone	1416	1903	159	147	389	222	417	171	627	1148	5228	409	75	324	31	897	1619	255	990
Amino Acids	HMDB0000904	C00327	Citrulline	3914	1228	709	1519	1244	4292	445	1250	6699	3536	3303	3450	971	3668	11418	11082	6041	774	3391
Amino Acids	HMDB0000148	C00025	Glutamic acid	23482	9090	2249	13145	1690	10307	297	11647	16773	21892	33070	82195	11882	4396	66165	62114	18972	2795	21254
Amino Acids	HMDB0002006	C03401	2,3-Diaminopropionic acid	148694	157	18439	11797	2695	230	364	80	403230	143577	44029	74684	371	44491	276560	150602	279959	70976	148186
Amino Acids	HMDB0003355	C00431	5-Aminopentanoic acid	5525	10	21	20	15	25	10	21	24227	5397	1522	2559	29	46	32404	5698	13240	2475	5762
Carbohydrates	HMDB0001151	C01487	Allose	17887	2560	1285	126	3136	456	267	432	20856	17351	3525	8108	2706	33	18984	16859	34752	578	17446
Amino Acids	HMDB0000159	C00079	Phenylalanine	29252	14399	7419	10361	9618	23646	15914	14536	46653	28778	19335	52163	26016	34914	79747	57433	41864	12515	30405
Phenols	HMDB0000020	C00642	p-Hydroxyphenylacetic acid	3778	39	20	58	36	113	39	61	11628	3797	7833	1133	99	348	9410	422	38453	182	3752
Fatty Acids	HMDB0000638	C02679	Dodecanoic acid	103772	953	34671	164656	42144	2296	350125	133454	33141	101902	23546	8953	7176	9147	79901	21187	24151	304251	106029
Amines	HMDB0000002	C00986	1,3-Diaminopropane	865	49	68	6270	323	1233	67	107	238	834	666	396	513	206	1266	383	922	39	844
Carbohydrates	HMDB0000098	C00181	Xylose	5418	207	218	1558	38	15262	1630	3480	6257	5281	846	1555	140	8107	2781	16560	16774	9074	5498
Carbohydrates	HMDB0003402	C08348	Lyxose	221	8	14	113	11	1055	36	241	696	193	35	84	27	510	19	2135	1746	579	230
Carbohydrates	HMDB0000646	C00259	Arabinose	25154	373	3120	168	1783	1145	1724	2420	28015	25186	5366	2429	677	58	128552	186053	37232	278	24710
Amino Acids	HMDB0000168	C00152	Asparagine	831	343	166	171	137	284	183	3103	641	724	2277	543	355	449	2044	3290	654	228	775
Carbohydrates	HMDB0000283	C00121	Ribose	30363	30571	3760	6076	17200	6773	10564	2270	41671	27893	89091	26063	8363	10962	57540	109958	77190	23334	25769
Carbohydrates	HMDB0002917	C00379	Xylitol	2679	2010	289	2262	2146	1816	1561	273	1835	2749	2230	1650	421	468	891	680	13979	619	3172
Amines	HMDB0002064	C02714	N-Acetylputrescine	1712	230	13	76	1124	285	14	18	2941	2159	620	31613	15	1209	926	148	3403	351	2481
Phenylpropanoic Acids	HMDB0002643	NA	3-(3-Hydroxyphenyl)-3-hydroxypropanoic acid	1294	482	28	11	1289	17	75	16	6384	1220	56	1183	740	112	100	2466	4968	70	1282
Carbohydrates	NA	NA	Lyxonic acid-1,4-lactone	70407	5598	910	40	2110	219	85	17	1160	69585	10004	2250	1313	1314	3005	9939	212154	1126	72312
Carbohydrates	HMDB0000568	C01904	Arabitol	70806	5554	915	1223	2110	1480	1248	820	1713	69613	316	2250	1346	1186	2930	9939	218457	1675	72381
Carbohydrates	HMDB0000849	C00507	Rhamnose	5084	5029	304	628	1769	1124	873	430	2602	5102	2255	1267	954	1078	6396	16172	42240	1287	5646
Carbohydrates	HMDB0000508	C00474	Ribitol	950	58731	17312	123	586	603	608	1751	1205	982	1197	822	539	453	18607	1595	100176	157	1044
Amines	HMDB0001414	C00134	Putrescine	126723	50029	67335	51581	16153	165428	47989	74	88937	122815	45847	219171	95880	182426	108696	19940	452249	70132	127998
Carbohydrates	HMDB0029196	C01018	Fucose	33402	126795	34903	88	54996	57	3064	548	5170	33681	24008	6748	17708	18386	35756	60194	128166	23855	34488
Carbohydrates	HMDB0000867	C01685	Ribonic acid	320	1442	370	88	781	2266	16	154	370	313	343	433	24	49	1523	1261	2014	446	127
Phenylpropanoic Acids	HMDB0002199	C01744	Desaminotyrosine	665	167	51	20	28	19	18	29	4343	669	211	87	46	91	4398	620	1335	115	702
Lipids	HMDB0000126	C00093	Glycero-3-phosphate	587	476	1081	989	319	158	489	1077	65	462	259	258	295	352	214	1544	522	757	1065
Amino Acids	HMDB0000641	C00064	Glutamine	1738	206	672	1154	179	1832	42	3115	1670	1505	1221	1651	766	1128	6129	2044	1452	206	1388
Carbohydrates	HMDB0000539	C00878	Arabinonic acid	5907	709	200	11912	768	4506	2522	7333	5011	6044	2550	27022	722	6714	10892	8254	9208	3383	6228
Nucleotides	HMDB0000157	C00262	Hypoxanthine	1918	2132	330	828	660	382	294	306	1691	1598	4074	1215	348	556	1298	6922	2091	1427	1613
Amino Acids	HMDB0000214	C00077	Ornithine	14311	1023	403	20352	3565	43062	1975	28837	32563	15288	32256	3804	943	4324	41812	26931	10080	1138	15079
Amino Acids	HMDB0001539	C03626	Asymmetric dimethylarginine	2270	516	357	1129	1821	4082	723	1710	4887	2478	3510	3841	518	1757	6787	5702	3227	618	2495
Organic Acids	HMDB0000094	C00158	Citric acid	8030	185	196	1112	45984	12489	4945	48782	3071	7408	2001	1560	569	1297	3862	27213	2393	624	6984
Carbohydrates	NA	NA	beta-Mannosylglycerate	1236	888	406	105	4118	516	1171	3801	1332	1142	1643	688	2113	57	449	2041	2876	343	1140
Fatty Acids	HMDB0000806	C06424	Myristic acid	116668	3074	384847	92653	112645	5741	421130	135076	51848	111031	42937	38961	36733	5764	85140	63401	25390	171797	111522
Amines	HMDB0002322	C01672	Cadaverine	337907	106244	17646	431476	3342	374733	156397	566	122230	326208	476181	101014	148081	295872	178177	255555	162522	274120	326361
Alcohols	HMDB0034219	C03844	Pinitol	1694	73	34	155	11	146	17	2377	1207	1782	73	2023	42	206	144	15280	5988	165	1862
Alcohols	HMDB0001264	C00425	Dehydroascorbic acid	573	86	64	4269	332	100	4045	23	25	612	56	107	143	221	61	1880	328	466	630
Carbohydrates	HMDB0002712	C07326	1,5-Anhydrosorbitol	5406	11584	2104	2523	5382	16710	9752	6091	3516	5641	12122	25159	3265	3429	3744	8764	6317	4182	6248
Nucleotides	HMDB0000034	C00147	Adenine	2429	2036	1921	1690	2174	1230	1258	1231	1060	1527	1979	1815	562	680	854	1713	1447	825	1474
Amines	HMDB0000870	C00388	Histamine	1112	1570	2006	9	397	5	18	6	517	1239	711	92	8450	2978	318	232	2017	1391	1290
Carbohydrates	NA	NA	Methyl alpha-D-Mannopyranoside	11785	1282	268	4012	1001	517	10195	1100	38265	12177	2909	527	969	1426	32121	40295	23726	20498	12506
Carbohydrates	HMDB0000660	C02336	Fructose	35584	2059	6775	1265	1024	499	259926	921	2528	34920	5889	691	320	2346	1435	5231	5894	3047	36647
Nucleotides	HMDB0000462	C01551	Allantoin	1486	264	122	33	140	252	3471	171	326	1441	252	336	22	605	147	3956	635	185	1445
Carbohydrates	HMDB0000169	C00159	Mannose	4091	1195	1158	1160	351	890	82244	3002	637	4285	3490	1858	12	3670	1159	6781	9531	2059	4460
Phenylpropanoic Acids	HMDB0000755	C03672	Hydroxyphenyllactic acid	4791	2210	335	3807	10174	711	4414	31	15404	5077	9545	7956	348	352	694	5223	15584	1387	5283
Carbohydrates	HMDB0000143	C00984	Galactose	100274	59378	50660	23129	57231	31683	121756	52517	12188	94772	63498	44492	85934	33537	39476	128138	50250	24309	97237
Carbohydrates	HMDB0000122	C00221	Glucose	53069	84971	25389	417	103448	13089	101439	26419	11664	50643	59996	15173	44813	16619	19650	72833	154001	12462	52430
Amino Acids	HMDB0000182	C00047	Lysine	99975	3697	6873	15267	19177	75744	6740	38772	84076	97356	47884	22969	4102	23233	104128	85377	133219	38329	102773
Amino Acids	HMDB0000177	C00135	Histidine	6897	1223	39	1706	727	7919	3766	8095	3790	5649	1803	16793	535	2059	5516	6746	9036	4681	5497
Amino Acids	HMDB0000158	C00082	Tyrosine	38851	7090	6462	10181	12501	32327	28411	2954	115000	38704	24519	20153	1713	15613	132191	108506	61912	5114	42468
Phenylpropanoids	HMDB0000423	C10447	3,4-Dihydroxyhydrocinnamic acid	2652	137	15	30	22	50	34	133	2007	2711	88	115	10	51	74	29334	10434	151	2767
Carbohydrates	HMDB0000127	C00191	Glucuronic acid	1695	997	2850	11	913	2623	568	11641	1638	1620	1003	666	828	281	1366	2150	2629	511	1729
Carbohydrates	HMDB0000765	C00392	Mannitol	3845	2585	2831	2141	15991	747	7359	12715	2994	3448	2275	1328	11682	1654	5192	2104	5041	6046	3706
Carbohydrates	HMDB0000565	C00880	Galactonic acid	2717	112	1065	641	435	856	9605	7227	1110	2923	2435	2390	1906	575	2599	4015	2962	278	2570
Peptides	HMDB0000721	NA	Glycylproline	44	6	11	109	9	100	7	5	15	86	187	1077	10	146	21	34	7	65	119
Amino Acids	HMDB0003357	C00437	Acetyornithine	2026	72	258	1598	9	1463	551	115	1635	1676	1841	6190	585	2588	4700	954	823	1580	1401
Vitamins	HMDB0000210	C00864	Pantothenic acid	474	290	28	143	94	77	22	8	666	413	824	540	31	248	1200	2249	332	19	421
Fatty Acids	HMDB0003229	C08362	Palmitoleic acid	13483	1458	128894	4670	49027	1685	8580	893	10320	13727	2024	2057	13555	8430	890	950	1848	10752	14328
Carbohydrates	NA	NA	Glucosaminic acid	2585	8469	3315	1270	4125	4757	2084	4469	2532	2268	4048	2051	1951	1410	1607	2295	5822	1970	3154
Phenols	HMDB0000022	NA	3-Methoxytyramine	530	197	52	139	15	55	23	6	127	678	854	7884	84	548	733	608	850	193	598
Carbohydrates	HMDB0000625	C00257	Gluconic acid	800	427	1939	429	1060	250	513	2223	6553	1422	849	1880	29	768	301	69	1631	4862	1420
Nucleotides	HMDB0000292	C00385	Xanthine	572	1214	30	71	22	10	13	15	207	479	724	445	9	417	362	1327	835	34	223
Fatty Acids	HMDB0000220	C00249	Palmitic acid	33490	1333	102586	12811	30876	4512	30666	33632	10084	32023	20753	11274	39070	14380	17764	41423	20908	18329	28961
Carbohydrates	HMDB0000215	C00140	N-Acetyl-D-glucosamine	8425	7672	966	5.7	22422	57	5.7	850	2198	8244	10272	2348	3756	5.7	3579	16641	64653	5.7	8020
Alcohols	HMDB0000211	C00137	Inositol	109815	4836	21663	59283	155771	18526	57702	32153	59830	106763	8930	1896	9852	15061	5468	11454	141370	28350	111004
Organic Acids	HMDB0000289	C00366	Uric acid	2417	815	1349	14	12786	5324	3244	6205	193	2336	23	12	1071	13	15	194	98	11	2331
Fatty Acids	HMDB0002259	NA	Heptadecanoic acid	3803	1194	73678	2081	29488	851	17895	1814	2054	3657	4531	2575	37549	3947	1095	11919	8698	6797	3495
Phenols	HMDB0000216	C00547	Norepinephrine	268	10	6	923	12	596	16	140	215	318	58	470	4	624	1651	1749	1663	1440	243
Lipids	HMDB0002019	C01389	Phytol	423	310	125	1464	115	1928	1391	696	4349	467	303	1115	1619	1912	2802	347	968	1813	733
Fatty Acids	HMDB0003073	C06426	gamma-Linolenic acid	759	21	2166	808	2013	215	545	466	19	759	65	23	1190	153	21	25	18	1362	223
Indoles	HMDB0000671	C02043	Indolelactic acid	4329	1115	247	2192	7543	174	1425	27	9050	4342	10490	13701	744	448	265	2690	8338	1348	1874
Indoles	HMDB0000763	C05635	5-Hydroxyindoleacetic acid	119	8	5	11	13	12	2	18	115	115	7	18	5	14	103	898	97	0.2	83
Fatty Acids	HMDB0000673	C01595	Linoleic acid	118973	789	187435	57276	132904	35423	166696	28672	26590	157311	8983	11813	36086	70508	8228	18115	6670	29752	164121
Fatty Acids	HMDB0000207	C00712	Oleic acid	107109	6476	32428	259351	34957	142817	14732	314157	33840	111579	57730	57611	194881	407039	14539	20406	91845	112423	106039
Fatty Acids	HMDB0000573	C00712	Elaidic acid	87743	6476	30128	157643	103880	130804	106745	318993	34611	94702	57730	61788	85232	56184	17278	20406	91845	37724	106216
Fatty Acids	HMDB0001388	C06427	alpha-Linolenic acid	30460	25	7606	37784	10442	13725	25865	81	3301	31691	5809	7011	11753	31353	425	614	4857	31794	33948
Fatty Acids	HMDB0000827	C01530	Stearic acid	184942	29470	84790	148871	151084	76816	127987	216769	67237	130090	223496	101157	309569	179053	74564	418333	230620	79644	212657
Amino Acids	HMDB0000929	C00078	Tryptophan	11474	4023	2527	4905	5091	6673	10899	19598	20663	8688	7998	13112	61866	13683	33034	35177	74007	10536	10135
Fatty Acids	HMDB0062238	NA	Isolinoleic acid	25993	38	11370	72	57776	7	1552	15	2453	23885	6826	6493	33	53121	184	212	2744	290	9127
Amines	HMDB0001257	C00315	Spermidine	830	167	50	192	78	2896	45	11	1060	744	157	924	99	904	815	2398	2519	52	418
Carbohydrates	HMDB0001076	C01094	Fructose-1-phosphate	3903	14	7821	2595	11	44769	16763	49	99	3726	399	365	4097	857	380	810	4840	11458	1543
Carbohydrates	NA	NA	Glycerol-3-galactoside	3926	17	17818	13008	778	9	39113	4068	6283	3605	151	325	9970	829	692	2189	42	6651	1636
Fatty Acids	HMDB0001043	C00219	Arachidonic acid	13039	428	26528	19827	14917	6185	39275	12396	444	12300	954	804	18900	23863	686	317	894	36137	11897
Fatty Acids	HMDB0001999	C06428	EPA	1593	119	20574	177	5057	492	889	258	353	1432	248	243	901	814	47	33	925	1338	1522
Lipids	HMDB0011561	NA	1-Monomyristin	1886	14	28845	831	549	43	9721	297	17	1825	13	16	11775	41	11	7	23	738	2135
Fatty Acids	HMDB0002231	C16526	11Z-Eicosenoic acid	13481	193	86152	11932	38856	66849	10895	1296	1406	12704	3198	4125	7143	23616	1161	1419	2668	24481	12620
Fatty Acids	HMDB0002212	C06425	Arachidic acid	12222	1830	74827	6726	19428	6887	17371	10653	1678	12049	10719	4816	12874	10943	2605	28484	5371	13697	12235
Nucleotides	HMDB0000296	C00299	Uridine	451	2804	463	6	509	108	344	301	76	452	167	75	92	459	23	76	13	35	445
Alcohols	HMDB0001313	C03546	Inositol-4-phosphate	158	855	46	13	422	193	9	47	10	181	30	174	134	213	26	700	268	67	178
Lipids	NA	NA	Hexadecylglycerol	905	469	5562	63	1599	7744	262	300	390	917	818	455	2064	504	479	276	2410	615	1005
Lipids	HMDB0011565	NA	1-(9Z-Hexadecenoyl)-sn-glycerol	52583	169	163095	1535	27705	1669	14369	4112	58	46333	442	187	63133	744	172	388	613	3785	37067
Nucleotides	HMDB0000071	C05512	Deoxyinosine	363	274	113	32	359	278	62	14	143	233	67	214	25	31	343	1011	593	149	186
Fatty Acids	HMDB0002183	C06429	DHA	668	30	5028	175	5267	41	926	31	250	624	314	81	762	381	35	16	400	1344	560
Lipids	HMDB0011564	NA	1-Monopalmitin	66063	372	81102	2988	34982	6210	17477	2466	396	65848	509	393	69182	847	1302	519	1614	9414	71980
Fatty Acids	HMDB0002068	C08316	Erucic acid	924	22	9017	1228	4564	579	252	259	112	929	735	256	2029	582	153	601	361	2412	935
Fatty Acids	HMDB0000944	C08281	Behenic acid	2706	241	9738	2537	2670	2909	4012	3232	36	2751	2625	864	1367	1716	733	6987	1580	5857	2854
Carbohydrates	HMDB0000740	C07064	Lactulose	962	1326	72	26	1047	574	295	147	343	1011	38	929	122	40	307	367	11368	836	836
Carbohydrates	HMDB0000186	C00243	Lactose	484	435	1096	19	1797	88	415	9	193	521	586	305	869	107	331	155	1444	99	447
Carbohydrates	HMDB0000230	C00270	N-Acetylneuraminic acid	4619	2114	277	3606	2536	31473	1278	1941	15	4163	815	217	2019	14841	553	1053	3002	12228	3282
Lipids	HMDB0011537	NA	2-Monoolein	7050	51	8635	8235	3329	68241	7121	2920	4543	6436	25	17	31177	43520	450	6822	2627	23197	4654
Carbohydrates	HMDB0000055	C06422	Cellobiose	1311	1999	2364	2270	1225	249	3491	32697	735	1713	65	295	3774	50	13	1691	96	1335	1558
Lipids	HMDB0011567	NA	1-Monoolein	17183	939	46549	54539	7736	3717	43292	4666	2002	17738	86	176	71581	2538	50	5144	410	29537	16381
Lipids	HMDB0011131	NA	1-Monostearin	2430	470	10969	1900	2072	673	1884	917	447	2526	297	430	12800	749	411	1007	2500	1440	2064
Carbohydrates	HMDB0000163	C00208	Maltose	2846	347	36	1013	83	8566	95	441	24238	3040	50	108	1	550	9931	811	3421	1880	2480
Fatty Acids	HMDB0002003	C08320	Tetracosanoic acid	2123	412	7197	1153	1876	1252	3248	2387	3099	2165	2097	910	1519	599	528	4056	3920	2512	2286
Carbohydrates	HMDB0000048	C05402	Melibiose	2538	883	491	967	966	1865	4379	2796	2228	2162	454	33	901	9	1859	15066	317	1538	1796
Vitamins	HMDB0002902	C14151	delta-Tocopherol	173	2.4	188	87	24	242	589	207	62	146	213	205	34	97	42	84	130	34	104
Carbohydrates	HMDB0005826	C01235	Galactinol	565	52	359	16	1795	130	245	6171	10	508	102	80	21	18	22	13	115	24	425
Vitamins	HMDB0001492	C02483	gamma-Tocopherol	686	103	542	419	132	809	433	710	372	565	1154	1128	87	923	473	561	442	469	493
Vitamins	HMDB0001893	C02477	alpha-Tocopherol	1626	238	49	199	22	3288	56	1466	703	1422	5036	6074	28	698	1571	998	1852	1277	1081
Lipids	HMDB0000067	C00187	Cholesterol	105390	91256	45349	10522	25527	100272	16936	12835	73399	97431	357930	205087	24933	16165	94692	45944	172218	21027	89092
Lipids	HMDB0002719	C01802	Desmosterol	4025	22	135	1278	64	10226	965	55	1265	1625	5250	17653	371	1789	2202	1810	4681	1755	3356
Bile Acids	HMDB0000619	C00695	CA	1147	598	196	19.6	1912	541	199	2454	465	822	1422	1631	704	280	1379	1281	2143	372	721
Lipids	HMDB0000852	C01753	beta-Sitosterol	9164	36	386	2590	33	18362	2356	2115	11001	8217	12471	29964	64	4819	19642	13568	10674	3565	3739
Carbohydrates	HMDB0001262	C01835	Maltotriose	6762	47682	3196	7	8380	18	75	19	17	5190	68	23	7	23	23	9	18	9	4741
Lipids	HMDB0006271	C05437	Zymostrol	921	410	426	133	266	1626	1.7	198	48	756	6581	244	693	514	183	17	1.7	276	739
Amines	HMDB0001432	C00179	Agmatine	939	316	183	285	66	299	6572	30	411	928	438	698	312	912	499	414	1477	3169	1002
Carbohydrates	HMDB0000956	C00898	Tartaric acid	1198	98	33	2335	1050	10055	2379	1877	8	1112	57	256	205	29	66	272	359	2872	1134
Organic Acids	HMDB0003072	C00296	Quinic acid	3599	75	68	22	75	54	26	144	550	3913	88	1422	49	28	977	372	34670	254	3894
Lipids	HMDB0000256	C00751	Squalene	3458	227	9904	1892	4199	1724	4899	7860	975	3422	2441	1872	1095	1161	1747	15133	2249	2176	2738
Vitamins	HMDB0034227	NA	alpha-Tocopherol acetate	174	2.7	27	586	2.7	134	380	94	2.7	145	209	226	31	382	2.7	2.7	2.7	449	67
